# Supplementary material for: Exposure to Urinary and Dust Parabens: Compound-Specific Risks for Pediatric Respiratory Allergic Phenotypes
Source: Toxics. 2026 Mar 26;14(4):281. doi: 10.3390/toxics14040281 (PMC13120286; doi:10.3390/toxics14040281)
Supplement: Supplementary file 1 [file toxics-14-00281-s001.zip]

Archive with 1 entries (1 files):
- toxics-4201076-supplementary.pdf
